# Supplementary material for: A thermostable Cas9 with increased lifetime in human plasma
Source: Nat Commun. 2017 Nov 10;8:1424. doi: 10.1038/s41467-017-01408-4 (PMC5681539; doi:10.1038/s41467-017-01408-4)
Supplement: Supplementary file 4 — Supplementary Data 1 [file 41467_2017_1408_MOESM4_ESM.xlsx]

## Sheet: cas9_candidates_original
REFERENCE
Gene ID	Locus Tag	Gene Product Name	Genome	cas9 Length(bp)	Scaffold Length (bp)	Pfam	Ecosystem	Ecosystem Category	Ecosystem Subtype	Ecosystem Type	Geographic Location	Habitat	Isolation	Temperature Range
2555743823	M1GAS476_0830	CRISPR-associated protein Cas9/Csn1, subtype II/NMEMI	Streptococcus pyogenes M1 476	4107	1831079	pfam16592===Cas9_REC<<>>pfam13395===HNH_4<<>>pfam16595===Cas9_PI<<>>pfam16593===Cas9-BH					Yogurt in France	Milk	Isolated from yogurt in France	Thermophile
Thermophiles
Gene ID	Locus Tag	Gene Product Name	Genome	cas9 Length(bp)	Scaffold Length (bp)	Pfam	Ecosystem	Ecosystem Category	Ecosystem Subtype	Ecosystem Type	Geographic Location	Habitat	Isolation	Temperature Range
2514224873	IALB_3034	HNH endonuclease	Ignavibacterium album Mat9-16, JCM 16511	5067	3658997	pfam13395===HNH_4	Environmental	Aquatic	Unclassified	Thermal springs	Yumata, Nagano, Japan	Aquatic, Hot spring	Hot spring, Yumata, Nagano, Japan	Mesophile	30-55 (45)
2523804957	LrCIT5draft1_00026	hypothetical protein	Lactobacillus reuteri Y2 (LrCIT5draft1)	4149	99160	pfam16593===Cas9-BH<<>>pfam13395===HNH_4<<>>pfam16592===Cas9_REC<<>>pfam16595===Cas9_PI	Host-associated	Mammals	Unclassified	Digestive system			Porcine gastrointestinal tract	Thermophile	37-43
2512376689	Sinf_1255	CRISPR-associated protein, SAG0894 family	Streptococcus infantarius infantarius CJ18	4128	1988420	pfam16593===Cas9-BH<<>>pfam16595===Cas9_PI<<>>pfam16592===Cas9_REC<<>>pfam13395===HNH_4	Host-associated	Mammals	Unclassified	Unclassified	Mandera, Kenya	Dairy isolates	local camel milk market in Mandera, Kenya	Thermophile
637593069	str0657	CRISPR-associated endonuclease, Csn1 family	Streptococcus thermophilus CNRZ1066	3387	1796226	pfam13395===HNH_4	Engineered	Food production	Unclassified	Dairy products			Deteriorated canned food	Thermophile	45
2625842855	Ga0076650_11717	CRISPR-associated endonuclease, Csn1 family	Streptococcus thermophilus CNRZ1066 (re-annotation)	3387	1796226	pfam13395===HNH_4	Engineered	Food production	Unclassified	Dairy products	Commercial yogurt in 1974 in the United Kingdom	Milk	Commercial yogurt in 1974 in the United Kingdom	Thermophile	45
2626024641	Ga0076774_11723	CRISPR-associated endonuclease, Csn1 family	Streptococcus thermophilus LMG 18311 (re-annotation)	3369	1796846	pfam13395===HNH_4	Engineered	Food production	Unclassified	Dairy products	Yogurt in France	Milk	Isolated from yogurt in France	Thermophile	45
637591093	stu0657	CRISPR-associated endonuclease, Csn1 family	Streptococcus thermophilus LMG 18311	3369	1796846	pfam13395===HNH_4	Engineered	Food production	Unclassified	Dairy products	Commercial yogurt in 1974 in the United Kingdom	Milk	Commercial yogurt in 1974 in the United Kingdom	Thermophile	45
2526045052	H596DRAFT_02636	CRISPR-associated protein Cas9/Csn1, subtype II/NMEMI	Rubritepida flocculans DSM 14296	3363	75156	pfam13395===HNH_4	Environmental	Aquatic	Unclassified	Thermal springs	Egerszalok	Aquatic, Hot spring	Hot spring	Thermophile	50
2610904261	Ga0054994_10813	CRISPR-associated protein Cas9/Csn1, subtype II/NMEMI	Geobacillus stearothermophilus 1518, ATCC 7953	3264	15737	pfam13395===HNH_4					Egerszalok	Aquatic, Hot spring	Hot spring	Thermophile	30-75 (55)
2526196768	GbsDRAFT_02642	CRISPR-associated protein Cas9/Csn1, subtype II/NMEMI	Geobacillus stearothermophilus ATCC7953 (Draft 1)	3264	20875	pfam13395===HNH_4							Deteriorated canned food	Thermophile	30-75 (55)
2526046077	H596DRAFT_03661	CRISPR-associated protein Cas9/Csn1, subtype II/NMEMI	Rubritepida flocculans DSM 14296	3153	12433	pfam13395===HNH_4	Environmental	Aquatic	Unclassified	Thermal springs	Furnas, S?o Miguel	Aquatic, Hot spring	Hot spring	Thermophile	50
2520605854	F563DRAFT_01965	CRISPR-associated protein Cas9/Csn1, subtype II/NMEMI	Elioraea tepidiphila DSM 17972	3105	148130	pfam13395===HNH_4	Environmental	Aquatic	Unclassified	Thermal springs					50
2550090243	OUUDRAFT_01763	CRISPR-associated protein Cas9/Csn1, subtype II/NMEMI	Campylobacter jejuni jejuni ATCC 33560	2955	229725	pfam13395===HNH_4	Host-associated	Mammals	Large intestine	Digestive system	Belgium: Brussels	Animal feces, Feces, Gastrointestinal tract, Host	Bovine feces	Thermophile	30-50

## Sheet: cas9_candidates_updated_public
taxon_oid	Domain	Status	Study Name	Genome Name / Sample Name	Sequencing Center	IMG Genome ID	Phylum	Class	Order	Family	Genus	Is Public	Altitude	Biotic Relationships	Cell Shape	Cultured	Diseases	Ecosystem	Ecosystem Category	Ecosystem Subtype	Ecosystem Type	Ecotype	Energy Source	Habitat	Isolation	Isolation Country	Metabolism	Oxygen Requirement	Temperature Range	Genome Size * assembled	Gene Count * assembled	CRISPR Count * assembled	GC Count * assembled
637000302	Bacteria	Finished	Streptococcus thermophilus CNRZ1066	Streptococcus thermophilus CNRZ1066	Integrated Genomics	637000302	Firmicutes	Bacilli	Lactobacillales	Streptococcaceae	Streptococcus	Yes		Free living	Coccus-shaped	Yes		Engineered	Food production	Unclassified	Dairy products			Milk	Isolated from yogurt in France			Facultative	Thermophile	1796226	2020	1	701991
2651869948	Bacteria	Draft	Clostridium thermobutyricum JW171K	Clostridium thermobutyricum JW171K (CLTH)	Goettingen Genomics Laboratory	2651869948	Firmicutes	Clostridia	Clostridiales	Clostridiaceae	Clostridium	Yes			Rod-shaped	Yes		Engineered	Solid waste	Unclassified	Composting			Compost	Horse manure compost			Anaerobe	Thermophile	3397928	3285	0	898126
2524614851	Bacteria	Permanent Draft	Genomic Encyclopedia of Type Strains, Phase I: the one thousand microbial genomes (KMG-I) project	Rubritepida flocculans DSM 14296	DOE Joint Genome Institute (JGI)	2524614851	Proteobacteria	Alphaproteobacteria	Rhodospirillales	Acetobacteraceae	Rubritepida	Yes			Rod-shaped	Yes		Environmental	Aquatic	Unclassified	Thermal springs		Chemoorganotroph, Heterotroph	Aquatic, Hot spring	Hot spring			Aerobe	Thermophile	3839873	3824	1	2817052
2609459972	Bacteria	Permanent Draft	Geobacillus stearothermophilus ATCC 7953	Geobacillus stearothermophilus 1518, ATCC 7953	MRIGlobal Research Institute	2609459972	Firmicutes	Bacilli	Bacillales	Bacillaceae	Geobacillus	Yes		Free living	Rod-shaped	Yes		Engineered	Food production	Unclassified	Unclassified		Chemoorganotroph	Soil	Deteriorated canned food			Aerobe	Thermophile	2787229	3073	1	1460171
2548876844	Bacteria	Permanent Draft	Campylobacter jejuni subsp. jejuni ATCC 33560	Campylobacter jejuni jejuni ATCC 33560	University of Tennessee	2548876844	Proteobacteria	Epsilonproteobacteria	Campylobacterales	Campylobacteraceae	Campylobacter	Yes			Spiral-shaped	Yes		Host-associated	Mammals	Large intestine	Digestive system			Animal feces, Feces, Gastrointestinal tract, Host	Bovine feces			Microaerophilic	Thermophile	1732191	1968	0	522694
2519899683	Bacteria	Permanent Draft	Genomic Encyclopedia of Type Strains, Phase I: the one thousand microbial genomes (KMG-I) project	Elioraea tepidiphila DSM 17972	DOE Joint Genome Institute (JGI)	2519899683	Proteobacteria	Alphaproteobacteria	Rhodospirillales	unclassified	Elioraea	Yes			Rod-shaped	Yes		Environmental	Aquatic	Unclassified	Thermal springs			Aquatic, Hot spring	Hot spring			Aerobe	Thermophile	4304237	4182	2	3067725
637000303	Bacteria	Finished	Streptococcus thermophilus LMG 18311	Streptococcus thermophilus LMG 18311	Integrated Genomics	637000303	Firmicutes	Bacilli	Lactobacillales	Streptococcaceae	Streptococcus	Yes		Free living	Coccus-shaped	Yes		Engineered	Food production	Unclassified	Dairy products			Milk	Commercial yogurt in 1974 in the United Kingdom			Facultative	Thermophile	1796846	1994	2	702417

## Sheet: GeoCas9_homologs
Homolog	T	Product Name	Percent Identity	Length	E-value	Bit Score	Domain	Status	Genome Name	Scaffold ID	Scaffold Length	Scaffold GC	Public?
2645939082	-	CRISPR-associated endonuclease Csn1	99.91	1087	0	2500	B	P	Geobacillus sp. Sah69	Ga0100860_154	63510	0.52	Yes
2655161811	-	CRISPR-associated endonuclease Csn1	97.79	1087	0	2450	B	F	Geobacillus sp. LC300	Ga0081768_11	3494216	0.52	Yes
2579191422	O	CRISPR-associated endonuclease Csn1	96.41	1087	0	2430	B	P	Geobacillus sp. MAS1	AYSF01000013	76057	0.53	Yes
2631607221	-	CRISPR-associated endonuclease Csn1	93.38	1087	0	2360	B	P	Geobacillus kaustophilus Et2/3	Ga0069191_1004	47412	0.5	Yes
2562503192	O	CRISPR-associated endonuclease Csn1	93.19	1089	0	2360	B	F	Geobacillus sp. JF8	CP006254	3446282	0.53	Yes
2574364782	O	CRISPR-associated endonuclease Csn1	93.19	1087	0	2350	B	P	Geobacillus subterraneus PSS2	N671DRAFT_scf7180000000004_quiver.1	3709476	0.52	Yes
2519091578	O	CRISPR-associated endonuclease Csn1	92.55	1087	0	2350	B	P	Effusibacillus pohliae DSM 22757	C230DRAFT_scaffold00082.82	4948	0.46	Yes
