# Supplementary material for: A thermostable Cas9 with increased lifetime in human plasma
Source: Nat Commun. 2017 Nov 10;8:1424. doi: 10.1038/s41467-017-01408-4 (PMC5681539; doi:10.1038/s41467-017-01408-4)
Supplement: Supplementary file 5 — Supplementary Data 2 [file 41467_2017_1408_MOESM5_ESM.xlsx]

## Sheet: G. st. 
Genome:	Spacer Sequence:
Geobacillus stearothermophilus strain B4109 NODE_112, whole genome	CAAACGAACAAGGACAATTCGCGCAAACA
	ATATCGGAAATGTAATACGACACGAAAGTA
	TTGATTTTATCAATGTGAGCATCCGTCAAT
	AATTTCTCCAAAATTCCATTGTGACAACTT
	TTCGGTCGACCGTCATAATAGATCGCGATA
	TTGTCGCTGTTCCTCCGGCGTGATGTCCAG
	ATCAACCGGAGCGCAGATAGCAAGAACCCA
	TTGAGTTTGTTGTTCCTCGCCCACCGGGACA
Geobacillus stearothermophilus strain C1BS50MT1 AVP43_contig000074	CTTCATTTATTGCACTATTGCGACAGAAGG
	CGTCCTTTCCCTCGGAATGCCGTTTGATCT
	TGTCTAATTCATTTTGCTGTTTGGCTCCT
	CAAACTCGATAAAACCTTTCATGTTTCCCG
	AGGGGATGACTCCATTATTTCAATCTCCTT
	TCTCTTGAATCATGTCCCTCATACTCCGAA
	CAATCACCTAAAAGGTACTACAGATCAAC
	TGTATTTATAAAGCATACTGTCATGGCTCT
	CTAAATCGCGGAATACTGAAAGTGTATCAA
	ACTAGTAGGGGGATTAATGAATTATTTGA
	TGTCCGGCAACAAAGCCGCTATCCCCGACG
	GATACGTGCGTTGTGTGAGTATGAGGTCG
	CTGCCCATTTTTTGGGCAACGTCCCAGATG
	TTTTCAATTACTTTAATGACTAATTCAGTA
	GTCTCGAAGTAGAAGTGGTCGGATGGGGCG
	GAAGATATTGGTCATATCGTTGGAAAAACC
	TTTACGCGCGTTATACCGATATTCCCGCTCT
	ACTTGGAGCCATTAGTGTTGAAAGTATTCG
	TGCACACCCATCACTTTCGCCGTTCTGAAC
	TTGACATTTCGGCTGTAACGTTTGTTCCG
	TCTTTTCACCTCTTGTGCTGTCTTCGCTGG
	CGGCTTCCCAGAGTTCCCTGGACACGAGGG
	TGTTAGGCGTTAATTTATAGCGTTCATAAA
	CATCTTTCCTTGGGGTCGACCCAGCCGACA
	CGATTTGACGGGTCATCGACATGACAAAG
	TTGCCCGCCGCGCAAACCATGGTCAAACGT
	TCGGTAAAGGGAAGTCATATGTGTCGTAA
	AAATAATAACCGCGCCATAGTTGAGCCTG
	TATATAGCACGTCGCGTATTTGTGGTGCTG
	TTCTTTCTGCGCACATCCGTTCCGCGAATC
	TAAACACATCCAATGCCTGCCGCTGATAAG
	ATGTCGATTTGGTCAAGCAACGCGGGGCCG
	TAATAAACAGCCTCCCCGTCTAAAAACTTC
	TTATGGGAGGTGGATTAATTGGCAAAGGTT
	TAGCCAAACGAAAAGTGATGTTGAACGTCT
	GGCATCCTTCCCATCAGCTTCATTAGCGG
	TGAACTGTCGTGATGAACTCTCTTTGGAATA
	GCCTGCATCATTGCCTCTTCCAAGCGCTGT
	ACCCTTCCCCCGCTTCATTTTTTCCCGTG
	TAGCGAGAAGGATGGAAGTTGTAATTATAG
	TGCCCGGCTTGCAGTGGGAGCGGGACAGTA
	TATGGCTAGAAGATTGATTACAGAAGAAGA
	CCGACGCTTTGGGTAGCAAACTAGTCAACG
	TTATGGGAGGTGGATTAATTGGCAAAGGTT
	ATTTTGTACAAACCGGCTATTTTCCGATCA
	ACAACAAGCACAACAAACCGCGCAGGCAGC
	GAAGCATAAATAAGGCCGGCATCTTTTTTG
	TGAGGGCAAAATCGCAGTTATGTATTACG
	CGACGGCGGCTTCGTTTACGCTCGCTGCCG
	CCACTTTTCCGCGAAAATATCCGGCCAAAA
	ACTATCGAAAGAACAAGAACCCAGCTAGCT
	TTAGGGGTAAGTGTTGAGGATTTGTATGAA
	TCCATCGATGTGCACATTGTACATGAAAG
	TTAAACGAGTACTAATAAGGGCCCCTAAAG
Geobacillus stearothermophilus strain GS27 scaffold106, whole genome shotgun sequence	CCTGTGTCGCGCTAAGCGCGACAGCGTTG
	CAAAGATTAGACAAGCCTTCCCCTGTTTTT
	GCGGCATTCTGCCCCGTCCGACCGCCCTTG
	TACGCATCAAAGGCTTTTGTAAAAGTCCA
	GTGCGATGAAGCGCGTCCAGCTTGCGGCTT
	ATTAGCTCATTTTTAATCTTACGGCGTTTA
	AGTTCACCAATCTAAAGAACTGATGGAGAA
	TTTCACAAAGCCGATGGCTTTATCTTTGA
	AAACTATTCGAGATGCAACGCGAACTGGA
	TCTTTACGATTGACTTATATCAATACGATA
	CGTGCATGAAATCAGAAAAGAGTTTGTTGG
	CCGGTCGTTTGGTTGGAAGCATACGACATA
	AAGAAAGTGGGGATGATCACCTTTGTTATT
	TCGTGAAGAAGAATACCCCCACTCGGCAA
	CAATTGTACAACAAAACCAGCCAACAGGTT
	CGGCAAGGAGATGAGCAAACAATGATCCA

## Sheet: LC300
Genome:	Spacer Sequence:
Geobacillus sp. LC300, complete genome	CCTCACTCGCAACAGTTTCCACCATGTCC
	AAGGCTTATGATTACTTAGTTGATTTATGG
	CGCAGTATGCATTTACACGAAAACCAGAAG
	ATCGATAATCGCCAATAACGCAAATCCCTA
	CAGCGATAAAGCTATAATTCATCAGTTAGT
	CGTTGGTGAGGGACATAACCGAAGCGCTG
	CAAAGACATGAGAATGCTGGCGCAGGTGAT
	ACAAATGATAGACGGGGACTACAGACATAA
	AACAATGATTTTCCCTACGCCGGTGGTAA
	AAATATGAAACTCTGACATCTTCAAATCAG
	TGCCCATGCGACGGCATGCTCCTTCATTTC
	GCTTTTTTATCCACCTTGGCCGGCTGTGGG
	ATTTCCAGCAGTCTTTTGACGACAAACTG
	AGTTTTTAGGCCGTAGCGGCTCGAATACGG
	ATGTCTTTAGTCTCATTGGTGCCGTATGGT
	TGTTCTTGACTTCTACAGTCAACAAATAAA
	ACTGTTCCCCTTGAACTGAGTGACGCCTT
	GGTCGGCCAGCCGATCAGCACGCACACGGA
	GTTGAGCAAGTAGAAAGGCGATGGAGGTT
	TCACACCCCTTTTTTGTCTGTCGCCGCTCA
	CATGAATCGAAAGGCCGTTTTTATACATAA
	TTCCCTCGCTGATTTCTCCGCGTGCGAATTG
	TAAATACGTCAACATCTACGTGGATATGGAA
	CCGGGGCCTTTTTGTTATGGCCGATGGTAT
	TCAGTCTCGACCCAGAGGGGACAGTCAAGGA
	CGGACTGATACCCAACACAACAAAGGAGGC
	TCGGAGTGACGTTGTTCGGCCTGCGACGAG
	TCCGCCTGAAGCTCCGTATGTAGCGGATAG
	TTGAACAGGCATAGGGAGGGGACTAAATGA
	AAGTGACGTAAGATAAAGACCGAAATCAG
	CGCATCCAGGGCTCGCCCTATATCCCAAGG
	TTGCTCCGACTATCCGAAATCAAGCGATAC
