# Supplementary material for: A thermostable Cas9 with increased lifetime in human plasma
Source: Nat Commun. 2017 Nov 10;8:1424. doi: 10.1038/s41467-017-01408-4 (PMC5681539; doi:10.1038/s41467-017-01408-4)
Supplement: Supplementary file 6 — Supplementary Data 3 [file 41467_2017_1408_MOESM6_ESM.xlsx]

## Sheet: Sheet1
sgRNA sequences
Name	Sequence	Figure used in
16nt cr:tracr sgRNA	ggCUGUAAGCGGAUGCCAUAUGGUCAUAGUUCCCCUGAgaaaUCAGGGUUACUAUGAUAAGGGCUUUCUGCCUAAGGCAGACUGACCCGCGGCGUUGGGGAUCGCCUGUCGCCCGCUUUUGGCGGGCAUUCCCCAUCCUU	3c
25nt cr:tracr sgRNA	ggCUGUAAGCGGAUGCCAUAUGGUCAUAGUUCCCCUGAGAUUAUCGCgaaaAUGAUCUCAGGGUUACUAUGAUAAGGGCUUUCUGCCUAAGGCAGACUGACCCGCGGCGUUGGGGAUCGCCUGUCGCCCGCUUUUGGCGGGCAUUCCCCAUCCUU	3c
36nt cr:tracr sgRNA	ggCUGUAAGCGGAUGCCAUAUGGUCAUAGUUCCCCUGAGAUUAUCGCUGUGGUAUAAUgaaaAUACCACAGCAAUGAUCUCAGGGUUACUAUGAUAAGGGCUUUCUGCCUAAGGCAGACUGACCCGCGGCGUUGGGGAUCGCCUGUCGCCCGCUUUUGGCGGGCAUUCCCCAUCCUU	3c
63nt tracrRNA sgRNA	ggCUGUAAGCGGAUGCCAUAUGGUCAUAGUUCCCCUGAgaaaUCAGGGUUACUAUGAUAAGGGCUUUCUGCCUAAGGCAGACUGACCCGCGGCGUUGGGGAUCGC	3c
91nt tracrRNA sgRNA	ggCUGUAAGCGGAUGCCAUAUGGUCAUAGUUCCCCUGAgaaaUCAGGGUUACUAUGAUAAGGGCUUUCUGCCUAAGGCAGACUGACCCGCGGCGUUGGGGAUCGCCUGUCGCCCGCUUUUGGCGGGCAUUCCC	3c
98nt tracrRNA sgRNA	ggCUGUAAGCGGAUGCCAUAUGGUCAUAGUUCCCCUGAgaaaUCAGGGUUACUAUGAUAAGGGCUUUCUGCCUAAGGCAGACUGACCCGCGGCGUUGGGGAUCGCCUGUCGCCCGCUUUUGGCGGGCAUUCCCCAUCCUU	3c
140nt tracrRNA sgRNA	ggCUGUAAGCGGAUGCCAUAUGGUCAUAGUUCCCCUGAgaaaUCAGGGUUACUAUGAUAAGGGCUUUCUGCCUAAGGCAGACUGACCCGCGGCGUUGGGGAUCGCCUGUCGCCCGCUUUUGGCGGGCAUUCCCCAUCCUUGCGCAAACUCAGACCUUGGCGGAAAACGCUAAGGUCUUUUUU	3c
19nt spacer sgRNA	ggUGUAAGCGGAUGCCAUAUGGUCAUAGUUCCCCUGAgaaaUCAGGGUUACUAUGAUAAGGGCUUUCUGCCUAAGGCAGACUGACCCGCGGCGUUGGGGAUCGCCUGUCGCCCGCUUUUGGCGGGCAUUCCCCAUCCUU	3c
20nt spacer sgRNA	ggCUGUAAGCGGAUGCCAUAUGGUCAUAGUUCCCCUGAgaaaUCAGGGUUACUAUGAUAAGGGCUUUCUGCCUAAGGCAGACUGACCCGCGGCGUUGGGGAUCGCCUGUCGCCCGCUUUUGGCGGGCAUUCCCCAUCCUU	3c
21nt spacer sgRNA	ggUCUGUAAGCGGAUGCCAUAUGGUCAUAGUUCCCCUGAgaaaUCAGGGUUACUAUGAUAAGGGCUUUCUGCCUAAGGCAGACUGACCCGCGGCGUUGGGGAUCGCCUGUCGCCCGCUUUUGGCGGGCAUUCCCCAUCCUU	3c
22nt spacer sgRNA	ggGUCUGUAAGCGGAUGCCAUAUGGUCAUAGUUCCCCUGAgaaaUCAGGGUUACUAUGAUAAGGGCUUUCUGCCUAAGGCAGACUGACCCGCGGCGUUGGGGAUCGCCUGUCGCCCGCUUUUGGCGGGCAUUCCCCAUCCUU	4a, 4b, 4c
Geo NT	GGUCUGUAAGCGGAUGCCAUAUGGUCAUAGUUCCCCUGAgaaaUCAGGGUUACUAUGAUAAGGGCUUUCUGCCUAAGGCAGACUGACCCGCGGCGUUGGGGAUCGCCUGUCGCCCGCUUUUGGCGGGCAUUCCCCAUCCUU	4a
Geo CACA PAM, GFP targeting	gGAGCUGGACGGCGACGUAAAGUCAUAGUUCCCCUGAgaaaUCAGGGUUACUAUGAUAAGGGCUUUCUGCCUAAGGCAGACUGACCCGCGGCGUUGGGGAUCGCCUGUCGCCCGCUUUUGGCGGGCAUUCCCCAUCCUU	4a
Geo CGAC PAM, GFP targeting	GGAGCGCACCAUCUUCUUCAGUCAUAGUUCCCCUGAgaaaUCAGGGUUACUAUGAUAAGGGCUUUCUGCCUAAGGCAGACUGACCCGCGGCGUUGGGGAUCGCCUGUCGCCCGCUUUUGGCGGGCAUUCCCCAUCCUU	4a
Geo CAAA PAM, GFP targeting	ggCCUGAGCACCCAGUCCGCCCGUCAUAGUUCCCCUGAgaaaUCAGGGUUACUAUGAUAAGGGCUUUCUGCCUAAGGCAGACUGACCCGCGGCGUUGGGGAUCGCCUGUCGCCCGCUUUUGGCGGGCAUUCCCCAUCCUU	4a
Geo CGAA PAM, GFP targeting	ggUGCGGUUCACCAGGGUGUCGGUCAUAGUUCCCCUGAgaaaUCAGGGUUACUAUGAUAAGGGCUUUCUGCCUAAGGCAGACUGACCCGCGGCGUUGGGGAUCGCCUGUCGCCCGCUUUUGGCGGGCAUUCCCCAUCCUU	4b
Geo AAVS1 21nt	ggCAAAUGAAAGGAGUGAGAGGUGUCAUAGUUCCCCUGAgaaaUCAGGGUUACUAUGAUAAGGGCUUUCUGCCUAAGGCAGACUGACCCGCGGCGUUGGGGAUCGCCUGUCGCCCGCUUUUGGCGGGCAUUCCCCAUCCUU	4b
Geo AAVS1 22nt	ggCCAAAUGAAAGGAGUGAGAGGUGUCAUAGUUCCCCUGAgaaaUCAGGGUUACUAUGAUAAGGGCUUUCUGCCUAAGGCAGACUGACCCGCGGCGUUGGGGAUCGCCUGUCGCCCGCUUUUGGCGGGCAUUCCCCAUCCUU	4b
Spy AAVS1 20nt	GUGGCUAAAGCCAGGGAGACGUUUUAGAGCUAGAAAUAGCAAGUUAAAAUAAGGCUAGUCCGUUAUCAACUUGAAAAAGUGGCACCGAGUCGGUGCUUUUUUU	4b
Geo AAVS1 21nt	GACUCCAAUGCGGAAGAGAGUGUCAUAGUUCCCCUGAgaaaUCAGGGUUACUAUGAUAAGGGCUUUCUGCCUAAGGCAGACUGACCCGCGGCGUUGGGGAUCGCCUGUCGCCCGCUUUUGGCGGGCAUUCCCCAUCCUU	4b	GUGGCUAAAGCCAGGGAGAC	20
Geo AAVS1 22nt	gCGACUCCAAUGCGGAAGAGAGUGUCAUAGUUCCCCUGAgaaaUCAGGGUUACUAUGAUAAGGGCUUUCUGCCUAAGGCAGACUGACCCGCGGCGUUGGGGAUCGCCUGUCGCCCGCUUUUGGCGGGCAUUCCCCAUCCUU	4b
Spy AAVS1 20nt	gACUCCAAUGCGGAAGAGAGUGUUUUAGAGCUAGAAAUAGCAAGUUAAAAUAAGGCUAGUCCGUUAUCAACUUGAAAAAGUGGCACCGAGUCGGUGCUUUUUUU	4b
Geo DNMT1 21nt	gGCAGCUGAGGCAGGUGCCUGCUGUCAUAGUUCCCCUGAgaaaUCAGGGUUACUAUGAUAAGGGCUUUCUGCCUAAGGCAGACUGACCCGCGGCGUUGGGGAUCGCCUGUCGCCCGCUUUUGGCGGGCAUUCCCCAUCCUU	4c
Spy NT	ggCUGUAAGCGGAUGCCAUAUGGUUUUAGAGCUAGAAAUAGCAAGUUAAAAUAAGGCUAGUCCGUUAUCAACUUGAAAAAGUGGCACCGAGUCGGUGCUUUUUUU	4c
Spy DNMT1 20nt	gAGUACGUUAAUGUUUCCUGAGUUUUAGAGCUAGAAAUAGCAAGUUAAAAUAAGGCUAGUCCGUUAUCAACUUGAAAAAGUGGCACCGAGUCGGUGCUUUUUUU	4c
Name	Sequence	Figure used in
AAVS1 Amplification 1 F	GGGTGGAGGGGACAGATAAAAGTAC	4b
AAVS1 Amplification 1 R	ACGTGATGTCCTCTGAGCGGATC	4b
AAVS1 Amplification 2 F	TCCACCAACGCCGACGGTATCAG	4b
AAVS1 Amplification 2 R	GCAGAAGCCAGTAGAGCTCAAAGTGGTC	4b
DNMT1 Amplification F	CCTCACACAACAGCTTCATGTCAGC	4c
DNMT1 Amplification R	GCCAAAGCCCGAGAGAGTGCC	4c
DNA substrates
Name	Sequence	Figure used in
CAAA PAM target	TCACGGTCACAGCTGATGGTGTAAGCGGATGCCATATGTGGGCAAACTGCCCGCTT	2b
	AAGCGGGCAGTTTGCCCACATATGGCATCCGCTTACACCATCAGCTGTGACCGTGA
GAAA PAM target	TCACGGTCACAGCTGATGGTGTAAGCGGATGCCATATGTGGGGAAACTGCCCGCTT	2b
	AAGCGGGCAGTTTCCCCACATATGGCATCCGCTTACACCATCAGCTGTGACCGTGA
CGAA PAM target	TCACGGTCACAGCTGATGGTGTAAGCGGATGCCATATGTGGGCGAACTGCCCGCTT	2b
	AAGCGGGCAGTTCGCCCACATATGGCATCCGCTTACACCATCAGCTGTGACCGTGA
GCAA PAM target	TCACGGTCACAGCTGATGGTGTAAGCGGATGCCATATGTGGGGCAACTGCCCGCTT	2b
	AAGCGGGCAGTTGCCCCACATATGGCATCCGCTTACACCATCAGCTGTGACCGTGA
CTAA PAM target	TCACGGTCACAGCTGATGGTGTAAGCGGATGCCATATGTGGGCTAACTGCCCGCTT	2b
	AAGCGGGCAGTTAGCCCACATATGGCATCCGCTTACACCATCAGCTGTGACCGTGA
GAAG PAM target	TCACGGTCACAGCTGATGGTGTAAGCGGATGCCATATGTGGGGAAGCTGCCCGCTT	2b
	AAGCGGGCAGCTTCCCCACATATGGCATCCGCTTACACCATCAGCTGTGACCGTGA
Geo pUC Target	TCACGGTCACAGCTGGTCTGTAAGCGGATGCCATATGTGGGCAAACTGCCCGCTT	3c
	AAGCGGGCAGTTTGCCCACATATGGCATCCGCTTACAGACCAGCTGTGACCGTGA
Geo pUC Target 5-6bp MM	GCACGGTCACAGCTGGTCTGTAAGCGGATGCTGTATGTGGACAAACTGCCCGCTC	Supp 3a
	GAGCGGGCAGTTTGTCCACATACAGCATCCGCTTACAGACCAGCTGTGACCGTGC
Geo pUC Target 19-20bp MM	GCACGGTCACAGCTGGTTCGTAAGCGGATGCCATATGTGGACAAACTGCCCGCTC	Supp 3a
	GAGCGGGCAGTTTGTCCACATATGGCATCCGCTTACGAACCAGCTGTGACCGTGC
Plasmids
Name	Link	Addgene Number
pET-MBP-Geo_st	https://benchling.com/s/seq-OWLWSho8hVzCZFNY45Ux	87700
pET-MBP-NLS-Geo_st	https://benchling.com/s/seq-Xi0zBfnfDP88iW9Facxp	87703
